# Supplementary material for: Exploiting the Autozygome to Support Previously Published Mendelian Gene-Disease Associations: An Update
Source: Front Genet. 2020 Dec 31;11:580484. doi: 10.3389/fgene.2020.580484 (PMC7806527; doi:10.3389/fgene.2020.580484)
Supplement: Supplementary Table S2 — Plasmids used in this study. [file Table_2.xlsx]

## Sheet: Sheet1
Table S2. Plasmids used in this study.
Plasmid name	Plasmid number	Description	Yeast selection	GenBank Accession
pAS34-HO-natNT2 or pAS_HO_natNT2	AB523	Yeast integrating plasmid with homology to the HO locus	NAT	MT684463
pAS35-DUT1-HO	AB525	Saccharomyces cerevisiae DUT1 targeted to the HO locus	NAT	MT684464
pAS36-yDUT-HO	AB527	yDUT targeted to the HO locus	NAT	MT684465
pAS37-yDUT[R128Q]-HO	AB531	yDUT[R128Q] targeted to the HO locus	NAT	MT684466
