# Supplementary material for: Exploiting the Autozygome to Support Previously Published Mendelian Gene-Disease Associations: An Update
Source: Front Genet. 2020 Dec 31;11:580484. doi: 10.3389/fgene.2020.580484 (PMC7806527; doi:10.3389/fgene.2020.580484)
Supplement: Supplementary Table S3 — Oligonucleotides and gBlocks (IDT) used in this study. [file Table_3.xlsx]

## Sheet: Table S3
Table S3. Oligonucleotides and gBlocks (IDT) used in this study.
Oligo or gBLOCK name	Use	Sequence
yDUT wildtype gBlock	yDUT plasmid assembly	caatgtcagacgcttgatggtagagcCTATGTACATACACACGCACCATTATCTCTCGTTTTACATAAGTAAATACAGCAATAATAATACCTGTAAATATCTCAACATACTCAATCAAATGAGCTGATAAGCATATTCAATTTTTCTTCATAGCAATATTTTTTTCTGTCCAAGTTTTATTTTTTTTCCATAATTTCTGATTTACTACCATTGAAAATTATAAAAGGAAAAATATTACGCGCTACCATTTAATAAGTAGAAACAACTAAGTTCTCGAATGAGATGTTTGCACTGATACAGCGAGCCAAAAAATAACCAAATG CCC TGC AGT GAA GAG ACC CCT GCA ATT TCT CCT TCC AAG CGT GCC AGA CCG GCT GAA …
yDUT[R128Q] gBlock	yDUT plasmid assembly	caatgtcagacgcttgatggtagagcCTATGTACATACACACGCACCATTATCTCTCGTTTTACATAAGTAAATACAGCAATAATAATACCTGTAAATATCTCAACATACTCAATCAAATGAGCTGATAAGCATATTCAATTTTTCTTCATAGCAATATTTTTTTCTGTCCAAGTTTTATTTTTTTTCCATAATTTCTGATTTACTACCATTGAAAATTATAAAAGGAAAAATATTACGCGCTACCATTTAATAAGTAGAAACAACTAAGTTCTCGAATGAGATGTTTGCACTGATACAGCGAGCCAAAAAATAACCAAATG CCC TGC AGT GAA GAG ACC CCT GCA ATT TCT CCT TCC AAG CGT GCC AGA CCG GCT GAA …
DUT1_HO_F oligo	Amplify yeast DUT1	cagacgcttgatggtagagcCTATGTACATACACACGCACC
DUT1_natNT1_R oligo	Amplify yeast DUT2	tcgacctgcagcgtacgagcAAAGGAGTACAGGATGCC
